# Supplementary material for: Proteomic variations after short-term heat shock treatment reveal differentially expressed proteins involved in early microspore embryogenesis in cabbage (Brassica oleracea)
Source: PeerJ. 2020 Apr 8;8:e8897. doi: 10.7717/peerj.8897 (PMC7169393; doi:10.7717/peerj.8897)
Supplement: Table S5 [file peerj-08-8897-s005.xlsx]

## Sheet: Sheet1
Bo7g109690.1	Glucose-6-phosphate isomerase (GPI)	Pentose phosphate pathway，Glycolysis / Gluconeogenesis	GPI	1.79738	3.07401
Bo9g058480.1	Sugar isomerase (SIS) family protein (SIS)K01810	Pentose phosphate pathway，Glycolysis / Gluconeogenesis	SIS	1.60251	3.40441
Bo9g166780.1	transaldolase-like（K00616)）	Pentose phosphate pathway	E2	2.09155	1.79397
Bo9g165640.1	Formate dehydrogenase, mitochondrial （(K00122)）	Glyoxylate and dicarboxylate metabolism	FDH	2.09485	1.58072
Bo4g137140.1	Ribulose bisphosphate carboxylase small chain (RBCS)	Carbon fixation in photosynthetic organisms，Glyoxylate and dicarboxylate metabolism	RBCS	1.58349	0.642178
Bo6g031300.1	Malate dehydrogenase (MD)	Citrate cycle (TCA cycle)	MD	1.66539	1.50799
Bo9g029370.1	Succinate--CoA ligase [ADP-forming] subunit beta, mitochondrial LSC2	Citrate cycle (TCA cycle)	LSC2	1.91761	1.58034
Bo7g014940.1	isocitrate dehydrogenase subunit 2，IDH2 description	Citrate cycle (TCA cycle)	IDH2	1.55237	2.28734
Bo01276s010.1	GHBDH description，glyoxylate reductase 1(K18121)GLYR	Glyoxylate and dicarboxylate metabolism	GLYR	2.8473	2.15135
			Name	A1/A2	A1/B1
				Fold change
GM-M5	Bo3g103030.1	Glycosyl hydrolases family 31 protein(RSW3)	RSW3	2.33914	1.95872
M5-UB	Bo8g071060.1	Protein disulfide-isomerase	PDI	1.54821	1.5368
	Bo4g026800.1	endoplasmic reticulum oxidoreductins 2， ERO2 description	ERO2	2.01162	1.51433
UB-PRO	Bo3g065020.1	probable mediator of RNA polymerase II transcription subunit 37c	MED	1.68138	1.64349
	Bo1g050780.1	HSP21 description	HSP21	3.75701	2.2451
	Bo5g138000.1	Cell division control protein 48 homolog A	CDC	1.71269	2.02069
	Bo8g066630.1	heat shock 70 kDa protein 5	HSP70	2.47325	2.12648
	Bo5g021500.1(K03283)	heat shock 70 kDa protein 5	HSP70	2.06046	1.86485
